# Supplementary material for: t-Butyl and Trimethylsilyl Substituents in Nickel Allyl Complexes: Similar but Not the Same
Source: ACS Org Inorg Au. 2024 Sep 17;4(6):658–72. doi: 10.1021/acsorginorgau.4c00044 (PMC11621960; doi:10.1021/acsorginorgau.4c00044)
Supplement: Supplementary file 2 — gg4c00044_si_002.xyz [file gg4c00044_si_002.xyz]

51
2,2,8,8-tetramethyl-5-t-butyl-3,7-nonanedion (cis; X-ray conformation); ÆG¡ = Ê-817.239770 au
C	-3.410761	-0.958768	0.123351
C	-2.131359	-0.414158	-0.522562
C	-1.511667	0.824060	0.090625
C	-0.050441	1.035335	-0.286062
C	0.793830	-0.070445	0.344155
C	1.965727	-0.551289	-0.487661
C	2.990196	-1.460827	0.204787
C	-4.104025	-1.914440	-0.840451
C	-2.971031	-1.726397	1.379270
C	-4.364926	0.170428	0.516731
C	2.296567	-2.509099	1.078395
C	3.847998	-2.151238	-0.849133
C	3.879060	-0.568114	1.082078
C	0.443096	2.469455	0.047509
C	1.943158	2.590503	-0.223169
C	-0.272899	3.473991	-0.857961
C	0.178698	2.838306	1.508252
H	0.036154	0.908055	-1.367637
H	-3.929764	0.841939	1.258311
H	-5.274013	-0.253449	0.949538
H	-4.656881	0.763746	-0.352948
H	1.736600	-2.058079	1.899104
H	3.045938	-3.172640	1.516220
H	1.610091	-3.123039	0.490730
H	3.239331	-2.787304	-1.494056
H	4.603745	-2.772945	-0.363355
H	4.348763	-1.422676	-1.485744
H	4.390607	0.186015	0.480984
H	4.637984	-1.180302	1.575262
H	3.306915	-0.058593	1.860206
H	2.529093	1.958828	0.447099
H	2.268377	3.621323	-0.062122
H	2.184497	2.306213	-1.247561
H	-0.109511	3.231279	-1.910563
H	0.108843	4.482613	-0.681661
H	-1.349884	3.502199	-0.679802
H	-0.889102	2.878498	1.732633
H	0.596438	3.823696	1.728300
H	0.642170	2.128317	2.198198
H	-1.641370	0.789348	1.175580
H	-2.129783	1.663255	-0.244931
H	1.139905	0.198775	1.345722
H	0.177412	-0.963256	0.491158
H	-4.418421	-1.395719	-1.747985
H	-4.989015	-2.344356	-0.365711
H	-3.437403	-2.722707	-1.138700
H	-2.293104	-2.542162	1.119584
H	-3.846354	-2.157338	1.870944
H	-2.469460	-1.077901	2.100673
O	-1.625734	-0.967955	-1.469710
O	2.088718	-0.246477	-1.648587
51
2,2,8,8-tetramethyl-5-t-butyl-3,7-nonanedion (trans); ÆG¡ = -817.239959 au
C	2.626679	-1.677645	0.026192
C	0.908391	0.067049	0.884936
H	1.764120	0.362381	1.490937
C	0.037236	1.290422	0.573097
H	-0.278278	1.649828	1.558992
C	-1.243330	0.905437	-0.160744
H	-1.852578	1.795852	-0.346268
C	-3.200859	-0.807535	-0.153475
C	0.790812	2.485447	-0.071578
C	-0.151599	3.690853	-0.149728
H	-0.940298	3.550630	-0.890780
H	-0.622466	3.889667	0.817033
H	0.406278	4.583947	-0.440516
C	1.970831	2.883136	0.818891
H	1.647776	3.063939	1.847871
H	2.748628	2.118513	0.834727
H	2.431036	3.801209	0.446294
C	1.315182	2.183724	-1.474376
H	0.520040	1.853557	-2.144043
H	1.765443	3.083150	-1.902865
H	2.079599	1.406898	-1.464322
H	-1.028992	0.471813	-1.135098
O	-2.018162	-0.158493	1.820943
C	-2.140906	-0.023397	0.623378
C	-2.470101	-2.009737	-0.772523
H	-3.178462	-2.605766	-1.353154
H	-1.657998	-1.700208	-1.431453
H	-2.049031	-2.647535	0.007498
C	-3.829213	0.038107	-1.262571
H	-4.595837	-0.547353	-1.775291
H	-4.309893	0.932396	-0.858359
H	-3.098223	0.348668	-2.009919
C	-4.282378	-1.298747	0.801678
H	-5.005101	-1.912457	0.259048
H	-3.852899	-1.892692	1.607488
H	-4.816319	-0.461544	1.256049
O	0.775947	-0.931312	-1.285372
C	1.372398	-0.832335	-0.236075
C	2.517807	-2.385514	1.380491
H	2.467149	-1.682380	2.212604
H	1.634193	-3.026507	1.421276
H	3.396093	-3.017226	1.532428
C	3.842467	-0.741827	0.029000
H	3.932351	-0.207469	-0.919135
H	3.794540	-0.006775	0.833947
H	4.752923	-1.328840	0.170627
C	2.784412	-2.709711	-1.083765
H	2.864614	-2.230360	-2.059234
H	3.684278	-3.304305	-0.910610
H	1.926626	-3.382974	-1.119154
H	0.321429	-0.585976	1.541840
64
meso-{A2t}2,	Ci;	B3PW91-D3BJ/def2TZVP;	ÆG¡	=	-863.202727	au
C	-0.591286	-4.868930	1.407628
H	-0.323722	-5.915061	1.578985
H	-1.681316	-4.792398	1.425609
H	-1.689158	-5.175740	-1.095779
H	-0.331905	-6.294738	-0.915563
C	-0.265554	-0.499983	-0.534930
C	0.265554	0.499983	0.534930
C	0.260749	-1.880123	-0.294469
C	-0.260749	1.880123	0.294469
C	-0.491010	-2.961894	-0.146214
C	0.491010	2.961894	0.146214
C	-0.029320	-4.378221	0.067446
C	0.029320	4.378221	-0.067446
C	-0.598958	-5.244641	-1.062049
C	0.598958	5.244641	1.062049
C	1.490508	-4.498330	0.080400
C	-1.490508	4.498330	-0.080400
C	0.014052	-0.089852	-2.031734
C	-0.014052	0.089852	2.031734
C	-0.223861	-1.298070	-2.944936
C	0.223861	1.298070	2.944936
C	1.453586	0.382698	-2.225711
C	-1.453586	-0.382698	2.225711
C	-0.953306	0.998528	-2.506636
C	0.953306	-0.998528	2.506636
H	-1.356440	-0.542055	-0.440309
H	1.356440	0.542055	0.440309
H	1.343146	-1.977405	-0.275850
H	-1.343146	1.977405	0.275850
H	-1.574781	-2.843206	-0.171657
H	1.574781	2.843206	0.171657
H	1.642751	1.320914	-1.704500
H	-1.642751	-1.320914	1.704500
H	1.652597	0.547165	-3.287897
H	-1.652597	-0.547165	3.287897
H	2.170129	-0.361868	-1.869730
H	-2.170129	0.361868	1.869730
H	-1.990790	0.691457	-2.347799
H	1.990790	-0.691457	2.347799
H	-0.818266	1.166401	-3.578634
H	0.818266	-1.166401	3.578634
H	-0.795428	1.945899	-2.000129
H	0.795428	-1.945899	2.000129
H	-0.199075	-4.275419	2.236280
H	0.199075	4.275419	-2.236280
H	-0.211461	-4.923431	-2.031222
H	0.211461	4.923431	2.031222
H	1.923212	-4.165521	-0.865816
H	-1.923212	4.165521	0.865816
H	1.783699	-5.539202	0.235308
H	-1.783699	5.539202	-0.235308
H	1.931690	-3.904442	0.884035
H	-1.931690	3.904442	-0.884035
H	0.509061	-2.088505	-2.784669
H	-0.509061	2.088505	2.784669
H	-0.160631	-0.981912	-3.989082
H	0.160631	0.981912	3.989082
H	-1.213576	-1.731438	-2.780712
H	1.213576	1.731438	2.780712
C	0.591286	4.868930	-1.407628
H	0.323722	5.915061	-1.578985
H	1.681316	4.792398	-1.425609
H	1.689158	5.175740	1.095779
H	0.331905	6.294738	0.915563
64
rac-{A2t}2,	C2;	B3PW91-D3BJ/def2TZVP;	ÆG¡	=	-863.194350	au
C	-0.393835	0.683740	0.429409
C	0.393835	-0.683740	0.429409
C	-2.351133	0.576028	-1.113975
C	2.351133	-0.576028	-1.113975
C	-1.842449	0.453721	0.105290
C	1.842449	-0.453721	0.105290
C	1.035953	-1.508083	2.804568
C	-1.035953	1.508083	2.804568
C	-1.238351	-1.992117	1.906594
C	1.238351	1.992117	1.906594
C	-4.670281	-0.066565	-0.372035
C	4.670281	0.066565	-0.372035
C	-3.773970	-0.790225	-2.585753
C	3.773970	0.790225	-2.585753
H	-1.685926	0.880330	-1.923475
H	1.685926	-0.880330	-1.923475
H	-1.324227	-2.863774	2.560970
H	1.324227	2.863774	2.560970
H	-1.791141	3.002262	0.637462
H	1.791141	-3.002262	0.637462
H	-5.691437	-0.234101	-0.722238
H	5.691437	0.234101	-0.722238
H	-4.784536	-0.964991	-2.964824
H	4.784536	0.964991	-2.964824
H	-5.329114	1.462100	-2.556570
H	5.329114	-1.462100	-2.556570
H	2.106267	-1.460125	2.596681
H	-2.106267	1.460125	2.596681
H	0.748529	-0.585940	3.305390
H	-0.748529	0.585940	3.305390
H	-1.664802	-1.141455	2.436254
H	1.664802	1.141455	2.436254
H	-0.167479	3.362385	0.046139
H	0.167479	-3.362385	0.046139
H	-4.323226	-0.987944	0.100909
H	4.323226	0.987944	0.100909
H	-4.701236	0.716095	0.389411
H	4.701236	-0.716095	0.389411
H	-3.402891	-1.722547	-2.154407
H	3.402891	1.722547	-2.154407
H	-4.334481	2.432047	-1.457237
H	4.334481	-2.432047	-1.457237
H	0.030808	1.155989	-0.463711
H	-0.030808	-1.155989	-0.463711
C	-0.744059	3.085518	0.932705
C	0.744059	-3.085518	0.932705
C	-4.313518	1.614881	-2.181592
C	4.313518	-1.614881	-2.181592
H	0.880308	-2.326480	3.512278
H	-0.880308	2.326480	3.512278
H	-1.845563	-2.178627	1.018454
H	1.845563	2.178627	1.018454
H	-2.495742	0.155641	0.915175
H	2.495742	-0.155641	0.915175
H	0.656193	-3.896630	1.659798
H	-0.656193	3.896630	1.659798
H	-3.135324	-0.533764	-3.434753
H	3.135324	0.533764	-3.434753
H	-3.687249	1.925547	-3.021656
H	3.687249	-1.925547	-3.021656
C	-3.773970	0.331286	-1.539440
C	0.226632	-1.771834	1.534221
C	-0.226632	1.771834	1.534221
C	3.773970	-0.331286	-1.539440
68
[{A2tNiBr}2]	(Eclipsed: syn,syn/syn,syn); B3PW91-D3BJ/def2TZVP; ÆG¡ = -9028.454539 au
C	2.750808	-4.570852	1.144909
H	1.992783	-4.804598	1.895812
H	3.735274	-4.668148	1.610116
H	2.677447	-5.314984	0.348209
C	-1.200517	-3.112549	-0.087013
C	1.227673	3.144406	-0.081464
C	0.021755	3.213018	0.625604
C	-2.550930	-3.131243	0.599391
C	1.209368	-3.120502	-0.090158
C	0.005145	-3.181906	0.620324
C	2.577720	3.161401	0.605773
C	2.561475	-3.148712	0.592573
Ni	0.009061	-1.541627	-0.488586
C	-1.182269	3.153090	-0.085208
C	-2.534624	3.180658	0.596964
Ni	0.017959	1.574535	-0.486107
C	-2.724087	4.602217	1.150698
H	-2.650310	5.347187	0.354761
H	-3.708795	4.699256	1.615420
H	-1.966317	4.835291	1.902054
C	-3.641371	2.904409	-0.419091
H	-3.568665	1.894159	-0.819580
H	-4.621819	3.016803	0.049865
H	-3.586365	3.607435	-1.254430
C	-2.624562	2.177268	1.744690
H	-1.880450	2.376169	2.518885
H	-3.608903	2.233337	2.215292
H	-2.474384	1.161863	1.379034
C	3.686161	2.878746	-0.406672
H	3.607540	1.869684	-0.809045
H	3.639346	3.583485	-1.241069
H	4.665686	2.983230	0.066034
C	2.775453	4.580620	1.162545
H	3.759098	4.669722	1.631096
H	2.710088	5.327400	0.367569
H	2.016631	4.818041	1.911477
C	2.656190	2.155466	1.752104
H	3.639272	2.203350	2.226226
H	1.910862	2.358598	2.524027
H	2.499640	1.141858	1.384158
H	1.233898	3.566280	-1.087880
H	-1.181722	3.573958	-1.092095
C	-2.748475	-4.551695	1.153133
H	-3.732325	-4.642092	1.621006
H	-2.682471	-5.296788	0.356629
H	-1.989935	-4.790404	1.901937
C	-3.658971	-2.847015	-0.413047
H	-3.580690	-1.837094	-0.813300
H	-3.611371	-3.550004	-1.248874
H	-4.638682	-2.952984	0.058945
C	-2.630363	-2.127770	1.747820
H	-3.613692	-2.177031	2.221292
H	-1.885405	-2.332354	2.519717
H	-2.473978	-1.113295	1.382181
C	3.668623	-2.871436	-0.422770
H	4.648892	-2.984169	0.046491
H	3.614053	-3.573691	-1.258793
H	3.595979	-1.860828	-0.822349
C	2.650929	-2.146469	1.741326
H	3.635058	-2.202995	2.212314
H	2.500940	-1.130734	1.376541
H	1.906464	-2.346064	2.515000
H	1.209347	-3.540222	-1.097513
H	-1.206020	-3.532499	-1.094249
H	0.006960	-3.044434	1.697055
H	0.019493	3.073669	1.702100
Br	-1.636957	0.021758	-1.139867
Br	1.663494	0.012462	-1.141321
68
[{A2tNiBr}2]	(Eclipsed: syn,syn/syn,anti); B3PW91-D3BJ/def2TZVP; ÆG¡ = -9028.449938 au
C	0.422059	2.820695	1.855804
C	-0.604044	-2.513377	3.789203
C	0.873477	2.054622	0.779370
C	-1.461574	-3.265955	2.960483
C	-0.012803	1.800553	-0.279362
C	-1.338805	-3.214648	1.569793
C	1.485044	-1.699995	2.497779
C	1.488032	-3.838651	3.783953
C	1.374102	-1.647857	4.974813
C	-1.968649	-5.426274	0.728488
C	1.505458	1.609896	-2.202773
C	-0.820191	0.749463	-2.394620
C	-2.025275	-3.466140	-0.805354
C	0.842626	-0.467659	-0.983059
C	-3.753697	-3.696375	0.985457
H	-0.974663	-2.397510	4.804773
H	1.790455	1.481197	0.871436
H	-2.388153	-3.638065	3.389030
H	-0.725918	2.587891	-0.524848
H	-0.349129	-3.059122	1.150277
H	1.355330	-2.277720	1.583577
H	2.558538	-1.539860	2.629104
H	1.013213	-0.725987	2.353829
H	1.128595	-4.369456	4.668570
H	2.580542	-3.812437	3.824069
H	1.189611	-4.409945	2.902902
H	1.067175	-2.169008	5.885010
H	0.934727	-0.649967	4.993982
H	2.461660	-1.548480	4.991805
H	-2.585285	-5.992549	0.025562
H	1.783826	1.032300	-3.088155
H	-2.162987	-5.801555	1.735614
H	2.391681	1.716057	-1.573131
H	-0.919876	-5.621899	0.491756
H	1.202822	2.607394	-2.530172
H	-1.648864	0.239116	-1.905988
H	-2.241348	-2.405013	-0.923628
H	-0.527521	0.168356	-3.272413
H	-2.650209	-4.026590	-1.504599
H	-1.174581	1.724151	-2.740397
H	-0.980481	-3.632645	-1.081263
H	0.048271	-0.987119	-0.447202
H	-4.004220	-2.635984	0.943573
H	1.709139	-0.395272	-0.322856
H	-3.991415	-4.063781	1.985834
H	1.133819	-1.073807	-1.844309
H	-4.396465	-4.230015	0.281479
Ni	-0.774393	1.221011	1.492115
Ni	-1.560126	-1.380138	2.452002
C	0.393881	3.715573	4.179805
H	1.014161	4.067774	5.007360
H	-0.208661	4.557732	3.829530
H	-0.281421	2.950067	4.559686
C	2.087252	1.984938	3.560765
H	2.684473	2.282653	4.425507
H	1.430867	1.170127	3.861366
H	2.776869	1.609512	2.801863
C	2.228796	4.284991	2.596497
H	2.846113	4.619891	3.434108
H	2.889479	3.930857	1.802071
H	1.676303	5.148049	2.217210
H	-0.354502	3.557983	1.639916
Br	-1.398154	0.618946	3.704202
Br	-2.490995	-0.168445	0.651563
C	0.922481	-2.414031	3.730160
C	-2.287160	-3.926028	0.628060
C	0.366330	0.908293	-1.446305
C	1.272825	3.171069	3.055075
68
[{A2tNiBr}2] (Eclipsed: syn,anti/syn,anti) (trans);	B3PW91-D3BJ/def2TZVP; ÆG¡ = -9028.446737 au
Br	0.090046	1.685298	-1.204050
Ni	1.374198	-0.076887	-0.270555
C	2.566534	-1.275582	0.848054
H	3.224046	-1.664988	0.079687
C	2.916117	1.085958	0.254009
H	2.635181	2.080643	0.593689
C	3.989583	1.168456	-0.821867
C	3.623658	2.296806	-1.787729
H	2.733643	2.045426	-2.365227
H	4.446864	2.476166	-2.483181
H	3.423211	3.227307	-1.251514
C	5.292829	1.536412	-0.095915
H	5.181851	2.466907	0.465886
H	6.101257	1.673030	-0.819263
H	5.582653	0.748920	0.602667
C	4.214835	-0.106213	-1.634703
H	4.653418	-0.904097	-1.034874
H	4.911084	0.105765	-2.449747
H	3.283761	-0.469975	-2.076069
C	2.084979	-2.322871	1.835162
C	1.929411	-3.663753	1.120420
H	1.162508	-3.607507	0.348327
H	1.647143	-4.443659	1.831824
H	2.868965	-3.963909	0.648813
C	3.163548	-2.461101	2.919892
H	4.128887	-2.724505	2.480918
H	2.889719	-3.244931	3.631129
H	3.288040	-1.526873	3.472088
C	0.756973	-1.938245	2.486928
H	0.830396	-0.999805	3.039805
H	0.448545	-2.712755	3.193393
H	-0.020666	-1.828047	1.730087
Br	-0.089998	-1.685514	-1.203821
Ni	-1.374193	0.076799	-0.270638
C	-2.566537	1.275663	0.847777
H	-3.224009	1.665013	0.079344
C	-2.653726	-0.078562	1.201014
H	-2.192008	-0.392617	2.133425
C	-2.916204	-1.085909	0.253955
H	-2.635355	-2.080583	0.593737
C	-3.989608	-1.168408	-0.821975
C	-5.292919	-1.536222	-0.096066
H	-5.582707	-0.748674	0.602468
H	-6.101325	-1.672801	-0.819447
H	-5.182048	-2.466702	0.465779
C	-3.623714	-2.296842	-1.787754
H	-3.423343	-3.227323	-1.251475
H	-4.446904	-2.476196	-2.483226
H	-2.733662	-2.045552	-2.365234
C	-4.214712	0.106245	-1.634878
H	-3.283616	0.469812	-2.076357
H	-4.911075	-0.105664	-2.449842
H	-4.653089	0.904249	-1.035055
C	-2.084987	2.323034	1.834801
C	-3.163586	2.461398	2.919484
H	-3.288121	1.527228	3.471766
H	-2.889759	3.245290	3.630653
H	-4.128904	2.724785	2.480453
C	-1.929357	3.663844	1.119936
H	-2.868889	3.963983	0.648272
H	-1.647088	4.443809	1.831274
H	-1.162433	3.607501	0.347871
C	-0.757012	1.938436	2.486645
H	0.020649	1.828160	1.729837
H	-0.448591	2.712996	3.193057
H	-0.830471	1.000041	3.039594
C	2.653652	0.078683	1.201151
H	2.191871	0.392801	2.133510
68
[{A2tNiBr}2]	(Eclipsed: syn,anti/syn,anti)	(cis); B3PW91-D3BJ/def2TZVP; ÆG¡ = -9028.444546 au
Br	0.025957	-1.679585	0.022625
Ni	1.600648	0.012632	-0.463631
C	2.928291	1.508375	-0.353916
H	3.024204	2.093820	-1.266066
C	3.227572	-0.788329	0.460264
H	2.992626	-0.540352	1.488649
C	3.758155	-2.197651	0.276252
C	5.268444	-2.155977	0.554166
H	5.783354	-1.518781	-0.168247
H	5.694907	-3.160529	0.489238
H	5.472552	-1.765432	1.554159
C	3.099206	-3.127342	1.293964
H	3.263000	-2.766658	2.313008
H	3.522423	-4.131990	1.221082
H	2.024234	-3.196386	1.129474
C	3.516988	-2.732481	-1.134636
H	2.450351	-2.763509	-1.361254
H	3.917898	-3.745034	-1.223677
H	4.008057	-2.119699	-1.893330
C	2.729202	2.416041	0.854069
C	4.109903	3.000652	1.187585
H	4.804280	2.210158	1.479196
H	4.028996	3.713384	2.012980
H	4.533069	3.526053	0.328152
C	1.792754	3.556394	0.453140
H	2.156011	4.070072	-0.440107
H	1.722763	4.288078	1.261267
H	0.792883	3.183018	0.236361
C	2.160447	1.742577	2.104253
H	1.257285	1.171319	1.879132
H	1.899313	2.507622	2.839381
H	2.882135	1.075321	2.575875
Br	-0.000689	1.223020	-1.715172
Ni	-1.594762	-0.047946	-0.510192
C	-3.205138	-0.817031	0.483147
H	-3.002420	-0.424745	1.475287
C	-3.546716	0.087486	-0.527992
H	-3.988588	-0.295819	-1.443640
C	-2.991213	1.380295	-0.561948
H	-3.095031	1.874388	-1.524551
C	-2.840751	2.382211	0.586034
C	-4.214404	2.564781	1.241645
H	-4.557860	1.633640	1.695858
H	-4.164212	3.330103	2.021052
H	-4.960103	2.876495	0.506706
C	-2.392250	3.710334	-0.027140
H	-3.120635	4.069429	-0.758355
H	-2.285505	4.473355	0.747119
H	-1.432283	3.596549	-0.533527
C	-1.816203	1.992480	1.656405
H	-0.847439	1.771511	1.206755
H	-1.681339	2.826112	2.350734
H	-2.122475	1.127652	2.243714
C	-3.677843	-2.256803	0.485101
C	-5.182109	-2.237688	0.797513
H	-5.737814	-1.712261	0.017701
H	-5.569084	-3.257827	0.866401
H	-5.379131	-1.736269	1.748276
C	-2.958685	-3.028940	1.590155
H	-3.117473	-2.553761	2.562021
H	-3.340218	-4.050975	1.650020
H	-1.885280	-3.073664	1.408239
C	-3.448317	-2.948097	-0.857537
H	-2.388028	-2.960029	-1.113081
H	-3.803324	-3.980350	-0.811118
H	-3.988335	-2.454210	-1.667918
C	3.544454	0.244948	-0.430998
H	4.016360	-0.018643	-1.373926
68
[{A2tNiBr}2]	(Eclipsed: anti,anti/anti,anti); B3PW91-D3BJ/def2TZVP;	ÆG¡ = -9028.395249 au
Br	0.381668	-1.656806	-1.264629
Ni	1.558155	0.335080	-0.850483
C	2.627820	1.911618	-0.153925
H	2.508635	2.787527	-0.787304
C	3.393900	-0.475105	-0.660786
H	3.680580	-0.925577	-1.611246
C	3.786390	-1.460498	0.441489
C	3.692991	-2.866910	-0.161849
H	2.663592	-3.108642	-0.428739
H	4.044025	-3.609150	0.558624
H	4.307909	-2.952261	-1.061077
C	5.257597	-1.181956	0.782807
H	5.881662	-1.243275	-0.111796
H	5.623799	-1.919510	1.502262
H	5.386944	-0.187864	1.211764
C	2.950468	-1.462224	1.713840
H	3.036449	-0.540039	2.280603
H	3.284610	-2.275268	2.363098
H	1.899194	-1.632078	1.479548
C	2.376460	2.273258	1.311472
C	1.967619	3.750456	1.336553
H	2.760585	4.388143	0.937772
H	1.758525	4.069395	2.360361
H	1.065997	3.907194	0.740325
C	1.236507	1.484223	1.963024
H	0.282601	1.801692	1.545435
H	1.219598	1.670823	3.040220
H	1.317980	0.412676	1.806227
C	3.678411	2.128380	2.103365
H	4.027547	1.099344	2.134096
H	3.532349	2.468150	3.131980
H	4.469281	2.732841	1.653694
Br	-0.381710	1.656824	-1.264670
Ni	-1.558183	-0.335059	-0.850457
C	-2.627804	-1.911611	-0.153919
H	-2.508642	-2.787505	-0.787325
C	-3.400152	-0.937332	-0.817023
H	-3.675431	-1.247484	-1.824039
C	-3.393947	0.475110	-0.660736
H	-3.680628	0.925593	-1.611188
C	-3.786433	1.460501	0.441545
C	-5.257693	1.182091	0.782744
H	-5.387162	0.187991	1.211644
H	-5.623870	1.919644	1.502214
H	-5.881693	1.243516	-0.111896
C	-3.692850	2.866922	-0.161752
H	-4.307677	2.952353	-1.061035
H	-4.043874	3.609183	0.558703
H	-2.663403	3.108553	-0.428548
C	-2.950619	1.462133	1.713968
H	-1.899296	1.631808	1.479777
H	-3.284688	2.275262	2.363160
H	-3.036828	0.539991	2.280770
C	-2.376370	-2.273301	1.311448
C	-1.236515	-1.484159	1.963033
H	-1.318194	-0.412604	1.806433
H	-1.219490	-1.670941	3.040197
H	-0.282583	-1.801394	1.545325
C	-1.967321	-3.750442	1.336429
H	-1.065692	-3.907015	0.740169
H	-1.758160	-4.069413	2.360212
H	-2.760206	-4.388217	0.937626
C	-3.678337	-2.128643	2.103358
H	-4.469134	-2.733175	1.653656
H	-3.532235	-2.468450	3.131955
H	-4.027594	-1.099649	2.134139
C	3.400128	0.937340	-0.817070
H	3.675400	1.247502	-1.824084
68
[{A2tNiBr}2]	(Staggered: syn,syn/syn,syn); B3PW91-D3BJ/def2TZVP;	ÆG¡ = -9028.450845 au
C	3.651578	0.000028	0.027236
C	-3.651578	-0.000028	-0.027236
C	5.109431	-2.750863	-0.149565
C	-5.109431	2.750862	0.149564
C	2.870939	3.662445	-0.736557
C	-2.870939	-3.662445	0.736557
H	3.179617	4.643316	-0.367215
H	-3.179618	-4.643316	0.367215
H	1.790452	-3.581501	-0.627448
H	-1.790453	3.581501	0.627448
H	3.789589	-1.895898	2.101430
H	-3.789588	1.895898	-2.101430
H	5.410474	3.737203	0.213055
H	-5.410474	-3.737202	-0.213055
Br	0.000001	-1.655818	0.000054
Br	-0.000001	1.655818	-0.000055
C	3.252054	1.204689	-0.562207
C	-3.252054	-1.204689	0.562207
C	3.252085	-1.204722	-0.562048
C	-3.252085	1.204722	0.562048
C	2.871244	-3.662551	-0.736193
C	-2.871244	3.662551	0.736193
C	3.595032	2.556782	0.029756
C	-3.595032	-2.556782	-0.029756
H	3.136809	1.208257	-1.647458
H	-3.136808	-1.208257	1.647458
H	3.108653	3.615127	-1.802620
H	-3.108654	-3.615127	1.802620
H	3.789885	1.896193	2.101117
H	-3.789885	-1.896193	-2.101118
H	5.392969	-2.676444	-1.202199
H	-5.392969	2.676444	1.202199
H	3.529321	-3.625862	1.906245
H	-3.529321	3.625862	-1.906245
Ni	1.678644	-0.000005	-0.159906
Ni	-1.678644	0.000005	0.159906
C	3.595102	-2.556724	0.030108
C	-3.595102	2.556724	-0.030108
C	5.109317	2.751052	-0.150160
C	-5.109317	-2.751051	0.150160
H	4.046789	0.000105	1.038329
H	-4.046790	-0.000105	-1.038328
H	1.790171	3.581273	-0.627656
H	-1.790171	-3.581273	0.627656
H	3.529429	3.626114	1.905789
H	-3.529429	-3.626114	-1.905789
H	3.109098	-3.615312	-1.802228
H	-3.109099	3.615312	1.802228
H	5.670855	-1.995676	0.405020
H	-5.670855	1.995676	-0.405020
H	2.182542	-2.498936	1.678661
H	-2.182542	2.498936	-1.678661
H	5.392708	2.676547	-1.202828
H	-5.392708	-2.676546	1.202828
C	3.250986	2.644247	1.515687
C	-3.250985	-2.644247	-1.515687
C	3.250845	-2.644062	1.515998
C	-3.250845	2.644063	-1.515998
H	3.136874	-1.208442	-1.647302
H	-3.136873	1.208442	1.647302
H	2.182721	2.499038	1.678525
H	-2.182721	-2.499038	-1.678525
H	3.179990	-4.643348	-0.366710
H	-3.179991	4.643348	0.366710
H	5.410633	-3.736944	0.213802
H	-5.410633	3.736944	-0.213803
H	5.670897	1.995981	0.404424
H	-5.670897	-1.995981	-0.404424
68
[{A2tNiBr}2] (Staggered: syn,syn/syn,anti); B3PW91-D3BJ/def2TZVP; ÆG¡ = -9028.450001 au
Br	0.739453	1.441060	-1.437232
Ni	1.284096	-0.705871	-0.619482
C	1.793788	-2.395274	0.315230
H	1.725296	-3.280232	-0.312660
C	2.909184	-1.583596	0.023048
H	3.569033	-1.894018	-0.782494
C	2.963951	-0.258526	0.462448
H	2.476115	-0.011863	1.400979
C	4.089832	0.687309	0.101921
C	3.722851	2.106996	0.531685
H	2.853410	2.471215	-0.014308
H	4.557242	2.787711	0.347294
H	3.491679	2.141119	1.599795
C	5.321747	0.234967	0.902035
H	5.111870	0.225618	1.974464
H	6.158486	0.916350	0.727111
H	5.630979	-0.770959	0.609824
C	4.420708	0.666659	-1.388523
H	4.741662	-0.322756	-1.720663
H	5.237404	1.361251	-1.598389
H	3.556576	0.962204	-1.984252
C	1.104236	-2.605169	1.665780
C	0.095304	-3.740989	1.486630
H	-0.642163	-3.485373	0.725036
H	-0.428835	-3.941322	2.423691
H	0.596538	-4.660830	1.175290
C	2.173344	-3.037312	2.676939
H	2.706231	-3.924893	2.328063
H	1.711954	-3.274512	3.639597
H	2.905934	-2.243185	2.832822
C	0.359950	-1.385598	2.217082
H	1.034611	-0.592891	2.537580
H	-0.227556	-1.682388	3.090006
H	-0.324087	-0.969431	1.474786
Br	-0.734316	-1.552764	-1.512825
Ni	-1.299547	0.573628	-0.615958
C	-1.948492	2.244836	0.300282
H	-2.355325	2.769087	-0.564797
C	-2.643699	1.105756	0.736337
H	-2.497471	0.730970	1.744433
C	-3.272935	0.304000	-0.217855
H	-3.611892	0.802318	-1.128887
C	-4.056130	-0.944592	0.117104
C	-4.318725	-1.755274	-1.150911
H	-3.391890	-2.142437	-1.572056
H	-4.974774	-2.600450	-0.929745
H	-4.807594	-1.140637	-1.911294
C	-5.404974	-0.469971	0.683315
H	-5.931610	0.165951	-0.032374
H	-6.043009	-1.329120	0.906028
H	-5.263818	0.101546	1.603336
C	-3.353131	-1.815057	1.153403
H	-3.210594	-1.289225	2.099759
H	-3.950867	-2.705212	1.361745
H	-2.378643	-2.134151	0.787774
C	-1.166933	3.123783	1.258596
C	-2.183087	3.769826	2.213595
H	-2.697961	3.015214	2.812375
H	-1.676914	4.458437	2.895204
H	-2.937542	4.334022	1.660209
C	-0.450426	4.232194	0.490240
H	-1.161136	4.820542	-0.096193
H	0.052937	4.909232	1.184568
H	0.294806	3.821329	-0.189294
C	-0.151584	2.322085	2.071507
H	0.583674	1.857884	1.414325
H	0.373049	2.978779	2.769701
H	-0.631683	1.535231	2.656606
68
[{A2tNiBr}2]	(Staggered: syn,anti/syn,anti) (cis); B3PW91-D3BJ/def2TZVP; ÆG¡ = -9028.442375 au
C	-0.000539	3.163876	1.489420
C	0.000402	-3.163683	1.489003
C	0.861705	3.468789	0.420414
C	-0.861671	-3.469259	0.420001
C	0.448614	3.299986	-0.906840
C	-0.448727	-3.299785	-0.907218
C	-2.442648	2.781787	0.726083
C	2.442279	-2.779929	0.725721
C	1.626749	-5.036244	1.436404
C	-1.625620	5.037549	1.436785
C	-1.870041	3.184697	3.096131
C	1.869895	-3.183229	3.095753
C	-1.705904	-4.970634	-2.198469
C	1.707269	4.969869	-2.197933
C	0.699794	3.013255	-3.363113
C	-0.700173	-3.013073	-3.363512
C	2.693564	2.691427	-1.896757
C	-2.694212	-2.693097	-1.897088
H	0.508098	3.054068	2.443659
H	-0.508303	-3.054479	2.443285
H	1.925101	3.533381	0.633886
H	-1.924992	-3.534920	0.633495
H	-0.590717	3.500776	-1.149675
H	0.590765	-3.499683	-1.150103
H	-2.304488	3.037917	-0.323622
H	2.304501	-3.036379	-0.323955
H	-3.470728	3.043005	0.991912
H	3.470546	-3.040220	0.991741
H	-2.333820	1.700487	0.829411
H	2.332517	-1.698703	0.828845
H	0.975908	-5.595542	2.112434
H	-0.974416	5.596409	2.112828
H	2.658457	-5.347011	1.622074
H	-2.657124	5.349001	1.622439
H	1.364591	-5.311170	0.413263
H	-1.363266	5.312313	0.413653
H	-1.245595	3.724304	3.812488
H	1.245768	-3.723226	3.812095
H	-1.755773	2.114735	3.281003
H	1.754942	-2.113340	3.280614
H	-2.911441	3.455694	3.283926
H	2.911459	-3.453572	3.283578
H	-2.344692	-5.159023	-3.065478
H	2.346242	5.157765	-3.064913
H	-2.222201	-5.334377	-1.307328
H	2.223868	5.333088	-1.306753
H	-0.790254	-5.554635	-2.319596
H	0.792138	5.554689	-2.319031
H	0.470732	1.948391	-3.330450
H	-0.472042	-1.948014	-3.330820
H	1.340428	3.199162	-4.228445
H	-1.340657	-3.199512	-4.228841
H	-0.236288	3.557325	-3.514989
H	0.236386	-3.556312	-3.515426
H	2.494399	1.623427	-1.797181
H	-2.496001	-1.624930	-1.797405
H	3.244589	3.019874	-1.013128
H	-3.244933	-3.022124	-1.013485
H	3.344368	2.841799	-2.761478
H	-3.344891	-2.843957	-2.761818
Ni	0.228562	1.627417	0.236245
Ni	-0.230037	-1.627306	0.236183
Br	-0.001594	0.000299	-1.457963
Br	-0.001014	0.000103	1.944428
C	1.479064	-3.526329	1.656785
C	-1.392394	-3.471429	-2.080918
C	1.392435	3.470933	-2.080502
C	-1.478943	3.527529	1.657168
68
[A2tNi(PPh3)Br] (syn,syn); B3PW91-D3BJ/def2TZVP; ÆG¡ = -5550.345462 au
Br	1.415261	-2.067670	0.646135
Ni	1.105797	0.147492	-0.019945
C	1.292263	2.090588	-0.555534
H	1.134163	2.014046	-1.631622
C	2.509662	1.579901	-0.060024
H	2.875669	1.924159	0.902745
C	3.090036	0.458151	-0.626330
H	2.837854	0.236082	-1.665013
C	4.406465	-0.128777	-0.168796
C	4.624756	-1.495946	-0.814707
H	3.867628	-2.206361	-0.486407
H	5.611567	-1.884022	-0.550771
H	4.575743	-1.419470	-1.904787
C	5.500980	0.829276	-0.669665
H	5.451713	0.952661	-1.754525
H	6.488872	0.433907	-0.418884
H	5.398267	1.815974	-0.212328
C	4.498412	-0.245767	1.350800
H	4.413832	0.728757	1.837662
H	5.467429	-0.665299	1.631419
H	3.712003	-0.897124	1.732161
C	0.671141	3.324951	0.088072
C	1.752421	4.406726	0.239050
H	2.530046	4.109238	0.945074
H	1.306607	5.334638	0.607136
H	2.229708	4.616629	-0.720861
C	-0.416867	3.886322	-0.823365
H	0.016449	4.219499	-1.770198
H	-0.904564	4.745756	-0.357635
H	-1.179571	3.146218	-1.046371
C	0.107101	3.004687	1.471531
H	-0.704147	2.281494	1.407157
H	-0.277904	3.908493	1.951262
H	0.876376	2.580945	2.121437
P	-1.060194	-0.227475	-0.040753
C	-1.788748	-0.645129	1.569782
C	-0.978083	-0.653728	2.701149
C	-3.153374	-0.907991	1.706924
C	-1.518548	-0.934301	3.947574
H	0.080985	-0.459736	2.594076
C	-3.689614	-1.197709	2.950956
H	-3.802317	-0.864245	0.840933
C	-2.871569	-1.212393	4.073906
H	-0.877071	-0.940083	4.820575
H	-4.748808	-1.406084	3.045194
H	-3.292018	-1.435813	5.047439
C	-2.293078	0.959031	-0.695175
C	-2.466993	1.095775	-2.071951
C	-3.015304	1.795201	0.156406
C	-3.332818	2.049843	-2.583395
H	-1.929353	0.447301	-2.751358
C	-3.884671	2.745610	-0.356105
H	-2.902015	1.704540	1.228456
C	-4.043658	2.880031	-1.727612
H	-3.454891	2.141477	-3.656191
H	-4.436110	3.386320	0.321801
H	-4.720486	3.625168	-2.128109
C	-1.320882	-1.649949	-1.151467
C	-2.187963	-2.699723	-0.875819
C	-0.586850	-1.668083	-2.337538
C	-2.332821	-3.741328	-1.781540
H	-2.729033	-2.727812	0.059854
C	-0.742563	-2.700139	-3.247153
H	0.135209	-0.881908	-2.530025
C	-1.620038	-3.740465	-2.971234
H	-3.001216	-4.562161	-1.549539
H	-0.163014	-2.703578	-4.162672
H	-1.733912	-4.556815	-3.674496
68
[A2tNi(PPh3)Br] (P trans to syn t-Bu); B3PW91-D3BJ/def2TZVP; ÆG¡ = -5550.347744	au
Br	-1.212579	1.610138	-1.688109
C	-3.134863	-0.190907	0.301471
C	-2.342829	-0.796940	1.273388
C	-1.344644	-1.736468	0.934313
C	-4.105895	0.927444	0.625430
C	-3.423891	2.076804	1.367586
C	-4.721005	1.454548	-0.669505
C	-5.219398	0.339313	1.504459
C	-1.491198	-2.894454	-0.063371
C	-1.377422	-2.488327	-1.536393
C	-0.374977	-3.894781	0.238452
C	-2.840397	-3.583100	0.172799
H	-3.373730	-0.749435	-0.597226
H	-2.296361	-0.343040	2.260523
H	-0.668528	-1.982417	1.746509
H	0.603314	-3.433630	0.103875
H	-0.435604	-4.753062	-0.434504
H	-0.443253	-4.261808	1.265683
H	-2.939523	-3.899197	1.213844
H	-2.924216	-4.468826	-0.462589
H	-3.675191	-2.920455	-0.056338
H	-2.972220	1.744402	2.305506
H	-4.154534	2.851608	1.612927
H	-2.644614	2.517975	0.744557
H	-3.950129	1.860567	-1.324305
H	-5.449703	2.239645	-0.452775
H	-5.238850	0.654085	-1.205341
H	-5.711549	-0.498315	1.004264
H	-5.976520	1.098845	1.717562
H	-4.822452	-0.023056	2.455738
H	-2.148782	-1.783689	-1.845372
H	-1.471363	-3.378854	-2.164123
H	-0.410553	-2.033701	-1.750756
Ni	-1.077281	0.019090	-0.002944
P	1.099353	0.073680	0.123217
C	1.882278	-0.408231	1.698056
C	1.103465	-0.418929	2.851700
C	3.256402	-0.622177	1.807880
C	1.677364	-0.670839	4.089876
H	0.044123	-0.208064	2.776282
C	3.828208	-0.885276	3.041720
H	2.673843	-2.466657	0.094007
C	3.038985	-0.915566	4.185233
H	1.059300	-0.673899	4.979859
H	4.895822	-1.056313	3.114061
H	3.488948	-1.118182	5.149860
C	1.904151	-0.908599	-1.170973
C	1.741890	-0.478201	-2.490914
C	2.551021	-2.115815	-0.922262
C	2.231002	-1.242794	-3.536315
H	1.207124	0.443849	-2.688676
C	3.035729	-2.880451	-1.974436
H	3.883459	-0.571062	0.926580
C	2.878945	-2.445712	-3.281850
H	2.096994	-0.901394	-4.555813
H	3.534903	-3.819861	-1.768280
H	3.256725	-3.044041	-4.102440
C	1.823664	1.733640	-0.054234
C	3.044172	1.949641	-0.684656
C	1.162385	2.800705	0.549003
C	3.595923	3.222772	-0.714757
H	3.559607	1.127621	-1.165621
C	1.719596	4.067865	0.526647
H	0.198591	2.637270	1.015637
C	2.936971	4.281846	-0.107558
H	4.542206	3.386364	-1.216986
H	1.195353	4.894175	0.991621
H	3.367425	5.275939	-0.134486
68
[A2tNi(PPh3)Br] (P trans to anti t-Bu); B3PW91-D3BJ/def2TZVP;	ÆG¡ = -5550.341071au
Br	-1.133108	-2.185367	-1.202141
Ni	-1.126183	0.046700	-0.509511
C	-1.716514	1.977949	-0.093121
H	-2.015837	1.865035	0.945564
C	-2.500013	1.348812	-1.072526
H	-2.362947	1.654408	-2.107099
C	-3.150950	0.132485	-0.851251
H	-3.466519	-0.374451	-1.756602
C	-3.947334	-0.305298	0.379484
C	-4.947258	0.806394	0.719986
H	-4.434310	1.723777	1.013931
H	-5.592070	0.493635	1.545832
H	-5.581465	1.036845	-0.138902
C	-4.709003	-1.576579	0.000827
H	-5.378971	-1.394394	-0.843189
H	-5.311888	-1.925890	0.842492
H	-4.009830	-2.366120	-0.280277
C	-3.102695	-0.626236	1.615211
H	-2.396483	-1.427641	1.396061
H	-3.757529	-0.959693	2.425383
H	-2.547753	0.239046	1.980530
C	-1.021279	3.295792	-0.386158
C	-2.100317	4.333578	-0.731948
H	-2.639018	4.057302	-1.640722
H	-1.647625	5.316477	-0.889299
H	-2.829118	4.422172	0.077200
C	-0.287590	3.773480	0.863938
H	-0.996293	3.938831	1.680012
H	0.228885	4.716719	0.672837
H	0.448478	3.048687	1.200445
C	-0.056375	3.174930	-1.563245
H	0.698250	2.414235	-1.370557
H	0.450773	4.125991	-1.743346
H	-0.577702	2.898772	-2.482105
P	0.976774	-0.174312	0.127799
C	2.096690	-0.511448	-1.262988
C	1.600157	-0.514549	-2.562434
C	3.462090	-0.713411	-1.051950
C	2.453483	-0.724630	-3.636547
H	0.539619	-0.372273	-2.724253
C	4.310541	-0.933381	-2.124111
H	3.862028	-0.684896	-0.045538
C	3.806375	-0.938605	-3.419443
H	2.056157	-0.726704	-4.644403
H	5.367655	-1.095832	-1.950070
H	4.471286	-1.107248	-4.258450
C	1.946003	1.095925	1.028832
C	1.882488	1.212634	2.416192
C	2.705772	2.025070	0.316142
C	2.544593	2.240496	3.070822
H	1.321563	0.493293	2.996547
C	3.368175	3.050739	0.971076
H	2.787416	1.944877	-0.759603
C	3.285151	3.167109	2.351197
H	2.482847	2.313259	4.150237
H	3.950803	3.762197	0.397897
H	3.800310	3.970723	2.863590
C	1.082652	-1.611499	1.241633
C	1.894976	-2.711091	0.988907
C	0.251143	-1.626111	2.361424
C	1.894946	-3.793490	1.856673
H	2.506884	-2.739614	0.097953
C	0.257923	-2.703745	3.231343
H	-0.429454	-0.802598	2.537762
C	1.084571	-3.790838	2.982349
H	2.524454	-4.649133	1.642644
H	-0.396585	-2.701526	4.094896
H	1.083860	-4.640252	3.654976
17
[Ni(C3H5)]	B3PW91-D3BJ/def2TZVP
C1	0.000000	1.600720	1.221604
C2	0.000000	-1.600720	1.221604
C3	0.640596	1.865153	-0.000351
C4	-0.640596	-1.865153	-0.000351
C5	-0.001613	1.600600	-1.221428
C6	0.001613	-1.600600	-1.221428
H1	0.564188	1.642378	-2.143047
H2	-0.564188	-1.642378	-2.143047
H3	-1.722156	-1.981324	-0.001235
H4	1.722156	1.981324	-0.001235
H5	-1.070910	1.757767	1.325878
H6	1.070910	-1.757767	1.325878
Ni1	0.000000	0.000000	0.000078
H7	1.072836	-1.757056	-1.323956
H8	-0.567327	-1.641960	2.142311
H9	0.567327	1.641960	2.142311
H10	-1.072836	1.757056	-1.323956
65
[Ni{1,3-(SiMe3)2C3H3}2)]	B3PW91-D3BJ/def2TZVP
H1	-4.214868	-1.711436	-1.111027
H2	-2.882677	-2.860154	-0.919066
H3	-3.712464	-2.727977	-2.466416
H4	-0.048420	2.966240	-0.038723
H5	-0.206654	-2.404061	-2.258382
H6	0.987689	2.857519	1.385061
H7	-0.091000	4.239584	1.182436
H8	-1.832051	2.124920	4.432369
H9	-0.940290	3.605555	4.064864
H10	-0.095816	2.054870	4.114347
H11	-3.213519	2.886529	0.452011
H12	-2.992132	4.148085	1.671238
H13	-3.820131	2.639886	2.089628
H14	1.532271	-1.282668	-0.889238
H15	2.355111	1.225103	0.701164
H16	1.598484	0.125181	2.660384
H17	-1.532271	1.282668	-0.889238
H18	-2.355111	-1.225103	0.701164
H19	-1.598484	-0.125181	2.660384
H20	4.214868	1.711436	-1.111027
H21	2.882677	2.860154	-0.919066
H22	3.712464	2.727977	-2.466416
H23	-0.050971	1.078224	-3.390302
H24	1.065853	2.380129	-3.800105
H25	0.206654	2.404061	-2.258382
H26	3.870468	-0.706861	-3.045800
H27	3.262768	0.327431	-4.344354
H28	2.313746	-1.057519	-3.797096
Ni1	0.000000	0.000000	0.468931
Si1	2.134169	0.841527	-2.186449
Si2	1.361527	-2.291200	1.994423
Si3	-2.134169	-0.841527	-2.186449
Si4	-1.361527	2.291200	1.994423
H29	0.050971	-1.078224	-3.390302
H30	-1.065853	-2.380129	-3.800105
H31	0.940290	-3.605555	4.064864
H32	0.095816	-2.054870	4.114347
H33	1.832051	-2.124920	4.432369
H34	-2.313746	1.057519	-3.797096
H35	-3.262768	-0.327431	-4.344354
H36	-3.870468	0.706861	-3.045800
H37	-0.987689	-2.857519	1.385061
C1	2.969758	-0.250174	-3.463888
C2	2.999768	-3.067163	1.508322
C3	-2.969758	0.250174	-3.463888
C4	-1.488753	0.439983	1.736116
C5	-1.653779	0.212543	-0.722621
C6	0.700287	1.752735	-2.982338
C7	3.349397	2.153590	-1.610000
C8	1.962376	0.217829	0.583981
C9	-1.962376	-0.217829	0.583981
C10	1.488753	-0.439983	1.736116
C11	0.000000	-3.159361	1.033846
C12	1.028601	-2.543879	3.821639
C13	1.653779	-0.212543	-0.722621
C14	-0.700287	-1.752735	-2.982338
C15	-3.349397	-2.153590	-1.610000
C16	0.000000	3.159361	1.033846
C17	-1.028601	2.543879	3.821639
C18	-2.999768	3.067163	1.508322
H38	2.992132	-4.148085	1.671238
H39	3.820131	-2.639886	2.089628
H40	3.213519	-2.886529	0.452011
H41	0.091000	-4.239584	1.182436
H42	0.048420	-2.966240	-0.038723
65
[Ni{1,3-(t-Bu)2C3H3}2)]	B3PW91-D3BJ/def2TZVP
H1	-3.218577	2.767892	-1.884069
H2	-3.972182	1.388938	-1.078917
H3	-4.048407	1.530113	-2.839962
H4	0.278200	3.465662	0.044843
H5	-2.921239	-0.924072	-1.258125
H6	1.479735	2.205954	0.364650
H7	1.548089	3.747020	1.229199
H8	0.346805	1.549065	3.909081
H9	1.426414	2.893341	3.513176
H10	1.672875	1.311661	2.765452
H11	-1.624917	3.840513	1.634042
H12	-0.380549	4.413681	2.759670
H13	-1.551395	3.192057	3.277291
H14	0.510583	-2.052703	-1.095329
H15	2.529723	-0.406434	0.538226
H16	1.305082	-0.794426	2.462021
H17	-0.510583	2.052703	-1.095329
H18	-2.529723	0.406434	0.538226
H19	-1.305082	0.794426	2.462021
H20	3.218577	-2.767892	-1.884069
H21	3.972182	-1.388938	-1.078917
H22	4.048407	-1.530113	-2.839962
H23	1.497380	1.162135	-2.271169
H24	3.069243	0.799617	-3.010316
H25	2.921239	0.924072	-1.258125
H26	1.246966	-2.438277	-3.374450
H27	2.002044	-1.103633	-4.253529
H28	0.427652	-0.881791	-3.482847
Ni1	0.000000	0.000000	0.237112
H29	-1.497380	-1.162135	-2.271169
H30	-3.069243	-0.799617	-3.010316
H31	-1.426414	-2.893341	3.513176
H32	-1.672875	-1.311661	2.765452
H33	-0.346805	-1.549065	3.909081
H34	-0.427652	0.881791	-3.482847
H35	-2.002044	1.103633	-4.253529
H36	-1.246966	2.438277	-3.374450
H37	-1.479735	-2.205954	0.364650
C1	1.402276	-1.356069	-3.375667
C2	0.947256	-3.536341	2.434322
C3	-1.402276	1.356069	-3.375667
C4	-0.871942	1.238132	1.570220
C5	-1.205325	1.242593	-0.905611
C6	2.413720	0.581456	-2.162826
C7	3.412884	-1.695790	-1.965309
C8	1.649836	-1.036010	0.410641
C9	-1.649836	1.036010	0.410641
C10	0.871942	-1.238132	1.570220
C11	-0.872534	-2.988851	0.824314
C12	-0.914384	-2.019526	3.102493
C13	1.205325	-1.242593	-0.905611
C14	-2.413720	-0.581456	-2.162826
C15	-3.412884	1.695790	-1.965309
C16	0.872534	2.988851	0.824314
C17	0.914384	2.019526	3.102493
C18	-0.947256	3.536341	2.434322
H38	0.380549	-4.413681	2.759670
H39	1.551395	-3.192057	3.277291
H40	1.624917	-3.840513	1.634042
H41	-1.548089	-3.747020	1.229199
H42	-0.278200	-3.465662	0.044843
C19	0.000000	2.430324	1.947604
C20	0.000000	-2.430324	1.947604
C21	2.098917	-0.911799	-2.091598
C22	-2.098917	0.911799	-2.091598
